# Supplementary material for: Visual Behaviours of Expert Padel Athletes When Playing on Court: An In Situ Approach with a Portable Eye Tracker
Source: Sensors (Basel). 2023 Jan 28;23(3):1438. doi: 10.3390/s23031438 (PMC9919481; doi:10.3390/s23031438)
Supplement: Supplementary file 1 [file sensors-23-01438-s001.zip]

Archive with 3 entries (3 files):
- Video S1. smash-tray return.avi
- Video S2. serve return.avi
- Video S3. volley return.avi
